# Supplementary material for: Gibberellic Acid-Induced Regulation of Antioxidant–Flavonoid Channels Provides Protection Against Oxidative Damage in Safflower Under Salinity Stress
Source: Plants (Basel). 2026 Jan 15;15(2):267. doi: 10.3390/plants15020267 (PMC12844619; doi:10.3390/plants15020267)
Supplement: Supplementary file 1 [file plants-15-00267-s001.zip]

Archive with 1 entries (1 files):
- plants-4079638-supplementary.pdf
